# Supplementary material for: Cervicovaginal microbial features predict Chlamydia trachomatis spread to the upper genital tract of infected women
Source: Infect Immun. 2025 Aug 12;93(9):e00057-25. doi: 10.1128/iai.00057-25 (PMC12418748; doi:10.1128/iai.00057-25)
Supplement: Table S4 — Significant ASVs having differential abundances between CT+ and CT- women. [file iai.00057-25-s0002.xlsx]

## Sheet: Table S4
Supplementary Table S4. Significant ASVs having differential abundances between CT+ and CT- women.
Test result	Species	ASV	Total read counts	Number of women detected	%ID	Higher in CT+	All women (n = 220)				Non-coinfected women (n = 167)				Genus	Confidence level		Posterior probability	RDP based
							P-value	adj.P-value	Coefficient	S.E	P-value	adj.P-value	Coefficient	S.E		Genus	Species
Significant ASVs of pathogens
Shared	Chlamydia_trachomatis	ZOtu76	15683	90	100	Yes	<0.0001	<0.0001	3.66847	0.479374	<0.0001	<0.0001	3.99603	0.528801	Chlamydia	1	0.96	0.48	FALSE
All women	Neisseria_gonorrhoeae	ZOtu95	4959	22	100	Yes	0.0095	0.9979	0.93755	0.358108	>0.05	>0.05	0	0	Neisseria	1	0.89	0.94	FALSE
Significant ASVs
All women	Atopobacter_sp003664595	ZOtu160	1407	28	100	No	0.0441	0.9979	-0.572005	0.282437	>0.05	>0.05	0	0	Atopobacter	0.684	0.4993	0.99	FALSE
All women	Eubacterium_maltosivorans	ZOtu237	61	7	95.3	No	0.0445	0.9979	-0.207341	0.102605	>0.05	>0.05	0	0	Eubacterium	1	1	0.52	FALSE
All women	Fannyhessea_vaginae	ZOtu2380	542	104	97.6	No	0.0347	0.9979	-0.63719	0.299827	>0.05	>0.05	0	0	Fannyhessea	0.8239	0.7909	0.72	FALSE
All women	Prevotella_amnii	ZOtu1740	253	21	96.4	No	0.0482	0.9979	-0.344934	0.173632	>0.05	>0.05	0	0	Prevotella	1	0.75	0.62	FALSE
All women	Prevotella_buccalis	ZOtu2220	218	22	91.7	Yes	0.0438	0.9979	0.317582	0.156584	>0.05	>0.05	0	0	Prevotella	0.7396	0.4881	0.36	TRUE
All women	Saccharofermentans_acetigenes	ZOtu1698	72	44	88.5	No	0.0421	0.9979	-0.229564	0.112264	>0.05	>0.05	0	0	Saccharofermentans	0.2749	0.099	0.23	TRUE
All women	Stomatobaculum_sp002892395	ZOtu1814	206	14	96.4	Yes	0.0403	0.9979	0.276005	0.133776	>0.05	>0.05	0	0	Stomatobaculum	0.2058	0.0658	0.72	FALSE
All women	Stomatobaculum_sp002892395	ZOtu1481	178	17	94.5	Yes	0.035	0.9979	0.294333	0.1387	>0.05	>0.05	0	0	Stomatobaculum	0.1836	0.0404	0.61	FALSE
All women	Stomatobaculum_longum	ZOtu651	60	11	100	No	0.0167	0.9979	-0.270935	0.112371	>0.05	>0.05	0	0	Stomatobaculum	1	1	0.98	FALSE
Shared	Alloprevotella_sp905369775	ZOtu153	1589	31		No	0.0199	0.9979	-0.70086	0.2988	0.0108	0.7628	-0.881933	0.342037	Alloprevotella	0.2805	0.0589	0.99	FALSE
Shared	Criibacterium_bergeronii	ZOtu200	303	31	100	Yes	0.03	0.9979	0.440897	0.201855	0.0276	0.7628	0.522675	0.235209	Criibacterium	1	1	0.99	FALSE
Shared	Dialister_micraerophilus	ZOtu105	6296	121	99.6	No	0.0141	0.9979	-1.13185	0.457394	0.0045	0.7628	-1.42682	0.495852	Dialister	1	0.97	0.93	FALSE
Shared	Lancefieldella_parvula	ZOtu369	113	3	98	No	0.0216	0.9979	-0.218988	0.0946671	0.0399	0.7628	-0.245329	0.118472	Lancefieldella	0.99	0.9702	0.79	FALSE
Shared	Prevotella_melaninogenica	ZOtu1197	1481	30	96.8	No	0.0064	0.9979	-0.78209	0.283925	0.0054	0.7628	-0.865627	0.306741	Prevotella	1	0.49	0.66	FALSE
Shared	Prevotella_amnii	ZOtu829	484	44	95.7	Yes	0.0269	0.9979	0.519745	0.233323	0.0439	0.7628	0.505781	0.249066	Prevotella	1	0.69	0.58	FALSE
Shared	Prevotella_oris	ZOtu304	103	8	100	No	0.0007	0.4113	-0.435346	0.126318	0.0026	0.7628	-0.476398	0.155677	Prevotella	1	1	0.99	FALSE
Non_coinfected only	Alloprevotella_sp905369775	ZOtu115	4461	26		No	>0.05	>0.05	0	0	0.0444	0.7628	-0.672374	0.331871	Alloprevotella	0.3127	0.0719	0.91	FALSE
Non_coinfected only	Bulleidia_extructa	ZOtu88	7603	111	97.2	No	>0.05	>0.05	0	0	0.0187	0.7628	-1.30511	0.549346	Bulleidia	0.94	0.8836	0.66	FALSE
Non_coinfected only	Dialister_sp001553355	ZOtu2682	351	60	95.6	No	>0.05	>0.05	0	0	0.016	0.7628	-0.542167	0.22272	Dialister	0.9224	0.5073	0.75	FALSE
Non_coinfected only	Fusobacterium_pseudoperiodonticum	ZOtu314	149	22	95.2	Yes	>0.05	>0.05	0	0	0.0407	0.7628	0.484555	0.234893	Fusobacterium	1	0.99	0.67	FALSE
Non_coinfected only	Gemella_asaccharolytica	ZOtu1575	1068	108	94.9	No	>0.05	>0.05	0	0	0.0359	0.7628	-0.763753	0.361125	Gemella	0.558	0.3906	0.69	FALSE
Non_coinfected only	Gemella_asaccharolytica	ZOtu413	941	104	98	No	>0.05	>0.05	0	0	0.0399	0.7628	-0.721628	0.348345	Gemella	0.8845	0.8226	0.76	FALSE
Non_coinfected only	Gemella_asaccharolytica	ZOtu588	656	93	96	No	>0.05	>0.05	0	0	0.0188	0.7628	-0.699754	0.294975	Gemella	0.3687	0.2102	0.69	FALSE
Non_coinfected only	Lawsonella_clevelandensis	ZOtu124	2492	137	100	Yes	>0.05	>0.05	0	0	0.0496	0.7628	0.891355	0.450617	Lawsonella	1	1	0.99	FALSE
Non_coinfected only	Limosilactobacillus_coleohominis	ZOtu61	30346	75	100	Yes	>0.05	>0.05	0	0	0.0457	0.7628	1.53362	0.761694	Limosilactobacillus	1	1	0.94	FALSE
Non_coinfected only	Ca_Mycoplasma_girerdii†	ZOtu45	68190	21	100	No	>0.05	>0.05	0	0	0.0285	0.7628	-0.792988	0.358864	Malacoplasma	0.8209	0.4351	0.23	TRUE
Non_coinfected only	Prevotella_melaninogenica	ZOtu936	1334	33	97.6	No	>0.05	>0.05	0	0	0.0445	0.7628	-0.606947	0.299816	Prevotella	1	0.85	0.82	FALSE
Non_coinfected only	Prevotella_jejuni	ZOtu210	651	30	99.2	No	>0.05	>0.05	0	0	0.0307	0.7628	-0.592795	0.271899	Prevotella	1	0.96	0.86	FALSE
Non_coinfected only	Prevotella_oris	ZOtu241	350	14	95.3	No	>0.05	>0.05	0	0	0.0318	0.7628	-0.47513	0.219387	Prevotella	1	1	0.53	FALSE
Significant ASVs of Lactobacillus species
All women	Lactobacillus_iners	ZOtu901	61	47	97.2	Yes	0.0105	0.9979	0.476228	0.18456	>0.05	>0.05	0	0	Lactobacillus	0.96	0.8736	0.63	FALSE
All women	Lactobacillus_iners	ZOtu2572	50	41	98.4	Yes	0.0458	0.9979	0.3347	0.166637	>0.05	>0.05	0	0	Lactobacillus	0.99	0.9603	0.72	FALSE
All women	Lactobacillus_crispatus*	ZOtu2550	506	9	98.8	No	0.0428	0.9979	-0.295792	0.145161	>0.05	>0.05	0	0	Lactobacillus	0.98	0.5194	0.78	FALSE
All women	Lactobacillus_gasseri	ZOtu374	718	39	98	No	0.0333	0.9979	-0.592862	0.276745	>0.05	>0.05	0	0	Lactobacillus	1	0.47	0.69	FALSE
All women	Lactobacillus_gasseri	ZOtu716	104	31	97.6	No	0.0194	0.9979	-0.435284	0.184842	>0.05	>0.05	0	0	Lactobacillus	1	0.73	0.64	FALSE
Shared	Lactobacillus_iners	ZOtu994	101	66	97.6	Yes	0.0403	0.9979	0.456725	0.221373	0.0391	0.7628	0.492156	0.236649	Lactobacillus	1	0.97	0.64	FALSE
Shared	Lactobacillus_crispatus*	ZOtu2052	109	5	98.4	No	0.0208	0.9979	-0.295488	0.126858	0.0424	0.7628	-0.322337	0.157606	Lactobacillus	0.99	0.5247	0.68	FALSE
Shared	Lactobacillus_mulieris	ZOtu735	82	53	96.8	Yes	0.0208	0.9979	0.479434	0.205946	0.0161	0.7628	0.554959	0.228191	Lactobacillus	0.93	0.5301	0.6	FALSE
Non_coinfected only	Lactobacillus_iners	ZOtu2075	551	60	98.8	Yes	>0.05	>0.05	0	0	0.0298	0.7628	0.701461	0.32002	Lactobacillus	0.99	0.9603	0.78	FALSE
Non_coinfected only	Lactobacillus_iners	ZOtu775	193	78	97.2	Yes	>0.05	>0.05	0	0	0.0361	0.7628	0.620265	0.293537	Lactobacillus	0.94	0.658	0.6	FALSE
Non_coinfected only	Lactobacillus_iners	ZOtu913	115	72	97.2	Yes	>0.05	>0.05	0	0	0.0426	0.7628	0.513088	0.251069	Lactobacillus	0.9603	0.8643	0.61	FALSE
Non_coinfected only	Lactobacillus_iners	ZOtu911	73	51	96.8	Yes	>0.05	>0.05	0	0	0.0226	0.7628	0.495805	0.215464	Lactobacillus	0.95	0.646	0.62	FALSE
Non_coinfected only	Lactobacillus_iners	ZOtu1772	72	53	94.1	Yes	>0.05	>0.05	0	0	0.036	0.7628	0.448878	0.212338	Lactobacillus	0.78	0.1716	0.49	FALSE
Non_coinfected only	Lactobacillus_iners	ZOtu2303	70	45	97.2	Yes	>0.05	>0.05	0	0	0.0174	0.7628	0.53134	0.221268	Lactobacillus	0.99	0.792	0.63	FALSE
Non_coinfected only	Lactobacillus_crispatus*	ZOtu773	63	31	98	Yes	>0.05	>0.05	0	0	0.0487	0.7628	0.412988	0.207987	Lactobacillus	0.97	0.4656	0.67	FALSE
Non_coinfected only	Lactobacillus_mulieris	ZOtu464	495	80	97.6	Yes	>0.05	>0.05	0	0	0.0465	0.7628	0.741347	0.369534	Lactobacillus	0.99	0.7326	0.66	FALSE
Non_coinfected only	Lactobacillus_mulieris	ZOtu1163	241	50	98.4	Yes	>0.05	>0.05	0	0	0.0427	0.7628	0.6412	0.313895	Lactobacillus	0.95	0.6935	0.76	FALSE
Non_coinfected only	Lactobacillus_mulieris	ZOtu1469	73	50	94.5	Yes	>0.05	>0.05	0	0	0.008	0.7628	0.584916	0.21771	Lactobacillus	0.7301	0.1387	0.52	FALSE
The most abundant ASVs of Lactobacillus species
	Lactobacillus_iners	ZOtu1	5507157	220	100	Yes	0.4957	0.9979	0.449099	0.658043	0.2245	0.7628	0.815372	0.668705	Lactobacillus	1	1	0.98	FALSE
	Lactobacillus_crispatus*	ZOtu2	3727110	189	100	Yes	0.5697	0.9979	0.58114	1.0207	0.1062	0.7628	1.88229	1.15877	Lactobacillus	1	0.76	0.98	FALSE
	Lactobacillus_mulieris	ZOtu11	498822	144	100	Yes	0.8449	0.9979	0.181133	0.924861	0.1447	0.7628	1.51671	1.03488	Lactobacillus	0.99	0.8514	0.99	FALSE
	Lactobacillus_gasseri*	ZOtu32	163258	119	100	Yes	0.8285	0.9979	-0.158152	0.729041	0.3841	0.7833	0.714958	0.819294	Lactobacillus	1	0.93	0.99	FALSE
* ASVs were assigned to a specific species from among different species that share the same sequence in the V4 region of the 16S rRNA.
† ZOtu45 ASV was initially assigned as Malacoplasma microti based on RDP Classifier DB with 89% identity (Confidence level: 0.8209 at the genus level and 0.4351 at the species level), but it was later identified as Candidatus Mycoplasma girerdii with 100% identity.
