# Supplementary material for: Cervicovaginal microbial features predict Chlamydia trachomatis spread to the upper genital tract of infected women
Source: Infect Immun. 2025 Aug 12;93(9):e00057-25. doi: 10.1128/iai.00057-25 (PMC12418748; doi:10.1128/iai.00057-25)
Supplement: Table S6 — The ASVs consistently chosen for the discrimination between Endo+ and Endo- women by sPLS-DA. [file iai.00057-25-s0003.xlsx]

## Sheet: Table S6
Supplementary Table S6. The ASVs stably selected for the discrimination between Endo+ and Endo- women from cross validation folds across repeats by sPLS-DA
CST	Comp	Num	ASV	Freq	Genus	Sepecies	Confidence level		Post prob	RDP based
							Genus	Species
All	Comp1	1	ZOtu76	1	Chlamydia	Chlamydia_trachomatis	1	0.96	0.48	FALSE
		2	ZOtu915	0.9338	Lactobacillus	Lactobacillus_crispatus*	0.95	0.4275	0.67	FALSE
		3	ZOtu914	0.879	Lactobacillus	Lactobacillus_gasseri	0.87	0.1827	0.53	FALSE
		4	ZOtu281	0.8644	Actinotignum	Actinotignum_schaalii*	0.96	0.768	0.99	FALSE
	Comp2	1	ZOtu1058	1	Lactobacillus	Lactobacillus_iners	0.97	0.5141	0.55	FALSE
		2	ZOtu1515	1	Prevotella	Prevotella_amnii	1	0.98	0.75	FALSE
		3	ZOtu1583	1	Megasphaera	Megasphaera_lornae	0.5948	0.3747	0.74	FALSE
		4	ZOtu18	1	Amygdalobacter	Amygdalobacter_nucleatus	0.2389	0.0717	0.99	FALSE
		5	ZOtu25	1	Fannyhessea	Fannyhessea_vaginae	0.95	0.9025	0.73	FALSE
		6	ZOtu36	1	Gardnerella	Gardnerella_spp	0.98	0.9604	0.98	FALSE
		7	ZOtu387	1	Megasphaera	Megasphaera_stantonii	0.7849	0.5416	0.24	TRUE
		8	ZOtu5	1	Megasphaera	Megasphaera_lornae	0.8022	0.4974	0.98	FALSE
		9	ZOtu548	1	Megasphaera	Megasphaera_lornae	0.3121	0.1498	0.61	FALSE
		10	ZOtu78	1	ZJ293	ZJ293_sp011751725	1	1	0.57	FALSE
		11	ZOtu961	1	Megasphaera	Megasphaera_lornae	0.4467	0.3171	0.67	FALSE
		12	ZOtu964	0.9999	Megasphaera	Megasphaera_lornae	0.5465	0.3661	0.77	FALSE
		13	ZOtu32	0.9998	Lactobacillus	Lactobacillus_gasseri*	1	0.93	0.99	FALSE
		14	ZOtu41	0.9997	Gardnerella	Gardnerella_spp	0.9	0.81	0.97	FALSE
		15	ZOtu26	0.9994	Dialister	Dialister_sp001553355	1	0.83	1	FALSE
		16	ZOtu2381	0.9993	Fannyhessea	Fannyhessea_vaginae	0.8549	0.7609	0.65	FALSE
		17	ZOtu1959	0.9989	Lactobacillus	Lactobacillus_iners	1	1	0.78	FALSE
		18	ZOtu4	0.9987	Lachnocurva	Ca_Lachnocurva_vaginae	0.289	0.0925	0.98	FALSE
		19	ZOtu1181	0.9985	Lachnocurva	Ca_Lachnocurva_vaginae	0.1637	0.0458	0.7	FALSE
		20	ZOtu464	0.9984	Lactobacillus	Lactobacillus_mulieris	0.99	0.7326	0.66	FALSE
		21	ZOtu109	0.9968	Peptococcus	Peptococcus_niger	0.2615	0.1072	0.4	TRUE
		22	ZOtu1152	0.9966	Prevotella	Prevotella_amnii	1	1	0.22	TRUE
		23	ZOtu963	0.993	Megasphaera	Megasphaera_lornae	0.4058	0.2394	0.7	FALSE
		24	ZOtu73	0.9913	Arcanobacterium	Arcanobacterium_A_sp000758825	0.9127	0.5932	0.98	FALSE
		25	ZOtu2370	0.9909	Lachnocurva	Ca_Lachnocurva_vaginae	0.0707	0.0099	0.62	FALSE
		26	ZOtu1272	0.9908	Prevotella	Prevotella_amnii	1	1	0.73	FALSE
		27	ZOtu1574	0.9852	Lachnocurva	Ca_Lachnocurva_vaginae	0.021	0.0031	0.77	FALSE
		28	ZOtu2631	0.9852	Lactobacillus	Lactobacillus_gasseri*	0.94	0.517	0.72	FALSE
		29	ZOtu38	0.9837	Prevotella	Prevotella_timonensis	1	1	0.99	FALSE
		30	ZOtu28	0.9815	Prevotella	Prevotella_sp000758925	1	1	0.99	FALSE
		31	ZOtu140	0.9812	Bulleidia	Bulleidia_extructa	0.94	0.8836	0.62	FALSE
		32	ZOtu438	0.9807	Howardella	Howardella_ureilytica	0.3293	0.1153	0.23	TRUE
		33	ZOtu1534	0.9804	Lactobacillus	Lactobacillus_iners	1	1	0.81	FALSE
		34	ZOtu2657	0.9802	Lachnocurva	Ca_Lachnocurva_vaginae	0.1186	0.0249	0.72	FALSE
		35	ZOtu2221	0.9778	Prevotella	Prevotella_sp000758925	1	1	0.79	FALSE
		36	ZOtu2103	0.9769	Lactobacillus	Lactobacillus_iners	1	0.77	0.75	FALSE
		37	ZOtu595	0.9757	Prevotella	Prevotella_amnii	1	0.92	0.67	FALSE
		38	ZOtu432	0.9746	Stomatobaculum	Stomatobaculum_sp002892395	0.1298	0.0286	0.63	FALSE
		39	ZOtu1808	0.972	Butyrivibrio	Butyrivibrio_hungatei	0.2048	0.0266	0.41	TRUE
		40	ZOtu2665	0.9713	Syntrophococcus	Syntrophococcus_sucromutans	0.2565	0.0693	0.49	TRUE
		41	ZOtu77	0.9713	Stomatobaculum	Stomatobaculum_sp002892395	0.24	0.0576	0.58	FALSE
		42	ZOtu29	0.9694	Saccharibacteria_genera_incertae_sedis	TM7_phylumsp.	0.2809	0.0955	0.25	TRUE
		43	ZOtu1059	0.965	Prevotella	Prevotella_timonensis	1	0.69	0.65	FALSE
		44	ZOtu228	0.9613	Lactobacillus	Lactobacillus_mulieris	0.93	0.6603	0.67	FALSE
		45	ZOtu16	0.9546	Prevotella	Prevotella_amnii	1	1	0.98	FALSE
		46	ZOtu11	0.9537	Lactobacillus	Lactobacillus_mulieris	0.99	0.8514	0.99	FALSE
		47	ZOtu727	0.9532	Adlercreutzia	Adlercreutzia_caecicola	0.7253	0.5149	0.24	TRUE
		48	ZOtu2157	0.9522	Fannyhessea	Fannyhessea_vaginae	0.8357	0.7271	0.65	FALSE
		49	ZOtu2303	0.9493	Lactobacillus	Lactobacillus_iners	0.99	0.792	0.63	FALSE
		50	ZOtu209	0.9438	Peptococcus	Peptococcus_simiae	0.912	0.6566	0.4	TRUE
		51	ZOtu2644	0.9407	Lactobacillus	Lactobacillus_mulieris	0.93	0.6975	0.77	FALSE
		52	ZOtu9	0.9379	Sneathia	Sneathia_vaginalis	0.85	0.7225	0.93	FALSE
		53	ZOtu53	0.9276	Limosilactobacillus	Limosilactobacillus_caviae	0.99	0.9405	0.98	FALSE
		54	ZOtu62	0.9273	Barnesiella	Barnesiella_intestinihominis	0.1217	0.0377	0.45	FALSE
		55	ZOtu61	0.9166	Limosilactobacillus	Limosilactobacillus_coleohominis	1	1	0.94	FALSE
		56	ZOtu334	0.8895	Megasphaera	Megasphaera_lornae	0.4232	0.2243	0.63	FALSE
		57	ZOtu2492	0.8868	Prevotella	Prevotella_amnii	1	0.86	0.79	FALSE
		58	ZOtu986	0.8826	Lactobacillus	Lactobacillus_iners	0.99	0.9306	0.69	FALSE
		59	ZOtu898	0.8823	Lactobacillus	Lactobacillus_iners	0.97	0.8342	0.63	FALSE
		60	ZOtu6	0.8782	Fannyhessea	Fannyhessea_vaginae	1	1	0.98	FALSE
		61	ZOtu68	0.8657	Stomatobaculum	Stomatobaculum_sp002892395	0.39	0.1521	0.98	FALSE
		62	ZOtu868	0.8654	Fannyhessea	Fannyhessea_vaginae	0.9606	0.951	0.74	FALSE
		63	ZOtu537	0.8432	Limosilactobacillus	Limosilactobacillus_coleohominis	0.5	0.21	0.77	FALSE
		64	ZOtu1469	0.8425	Lactobacillus	Lactobacillus_mulieris	0.7301	0.1387	0.52	FALSE
		65	ZOtu374	0.8407	Lactobacillus	Lactobacillus_gasseri	1	0.47	0.69	FALSE
		66	ZOtu536	0.8354	Lactobacillus	Lactobacillus_iners	1	0.98	0.23	TRUE
		67	ZOtu2341	0.8338	Prevotella	Prevotella_amnii	0.5905	0.5196	0.52	FALSE
		68	ZOtu233	0.8215	Acetothermia_genera_incertae_sedis	Acetothermia_genera_incertae_sedis_clone	0.0064	0.0005	0.29	TRUE
CST_I	Comp1	1	ZOtu1739	0.9984	Lactobacillus	Lactobacillus_crispatus*	0.99	0.6336	0.67	FALSE
		2	ZOtu262	0.9984	Porphyromonas	Porphyromonas_somerae	1	1	0.37	TRUE
		3	ZOtu261	0.9942	Campylobacter	Campylobacter_fetus	1	1	0.29	FALSE
		4	ZOtu76	0.9912	Chlamydia	Chlamydia_trachomatis	1	0.96	0.48	FALSE
		5	ZOtu466	0.9812	Lactobacillus	Lactobacillus_crispatus*	0.94	0.3008	0.58	FALSE
		6	ZOtu131	0.9782	Pseudoglutamicibacter	Pseudoglutamicibacter_albus	0.88	0.484	0.99	FALSE
		7	ZOtu2223	0.967	Porphyromonas	Porphyromonas_asaccharolytica	1	0.86	0.79	FALSE
		8	ZOtu668	0.9616	Lactobacillus	Lactobacillus_crispatus*	0.97	0.5335	0.67	FALSE
		9	ZOtu68	0.9608	Stomatobaculum	Stomatobaculum_sp002892395	0.39	0.1521	0.98	FALSE
		10	ZOtu281	0.9504	Actinotignum	Actinotignum_schaalii*	0.96	0.768	0.99	FALSE
		11	ZOtu70	0.9456	Mobiluncus	Mobiluncus_curtisii*	1	0.86	0.98	FALSE
		12	ZOtu136	0.941	Campylobacter	Campylobacter_fetus	1	1	0.39	FALSE
		13	ZOtu168	0.9282	Fenollaria	Fenollaria_massiliensis	1	1	0.92	FALSE
		14	ZOtu1682	0.9244	Lactobacillus	Lactobacillus_crispatus*	0.98	0.4704	0.78	FALSE
		15	ZOtu659	0.9134	Lactobacillus	Lactobacillus_crispatus*	0.99	0.6237	0.67	FALSE
		16	ZOtu554	0.9008	Lactobacillus	Lactobacillus_mulieris	0.89	0.2937	0.5	FALSE
		17	ZOtu127	0.8892	Peptoniphilus	Peptoniphilus_duerdenii	1	1	0.99	FALSE
		18	ZOtu2355	0.8774	Lactobacillus	Lactobacillus_mulieris	0.96	0.288	0.69	FALSE
		19	ZOtu333	0.8768	Propionibacterium	Propionibacterium_lymphophilum	1	1	0.24	TRUE
		20	ZOtu147	0.8656	Corynebacterium	Corynebacterium_tuscaniense	1	0.46	0.94	FALSE
		21	ZOtu83	0.864	Prevotella	Prevotella_colorans	1	1	0.92	FALSE
		22	ZOtu679	0.8634	Lactobacillus	Lactobacillus_gasseri	0.8712	0.2004	0.53	FALSE
		23	ZOtu49	0.842	Porphyromonas	Porphyromonas_asaccharolytica	1	0.76	0.93	FALSE
		24	ZOtu116	0.8388	KA00134	KA00134_sp001574395	0.8035	0.3616	0.99	FALSE
		25	ZOtu75	0.8088	Duncaniella	Duncaniella_dubosii	0.5542	0.2051	0.24	TRUE
CST_III	Comp1	1	ZOtu76	0.9982	Chlamydia	Chlamydia_trachomatis	1	0.96	0.48	FALSE
		2	ZOtu623	0.992	Lactobacillus	Lactobacillus_crispatus*	0.97	0.4462	0.72	FALSE
		3	ZOtu1167	0.9908	Lactobacillus	Lactobacillus_crispatus*	0.99	0.6633	0.73	FALSE
		4	ZOtu914	0.9896	Lactobacillus	Lactobacillus_gasseri	0.87	0.1827	0.53	FALSE
		5	ZOtu1746	0.982	Lactobacillus	Lactobacillus_crispatus*	0.98	0.6468	0.66	FALSE
		6	ZOtu831	0.9672	Lactobacillus	Lactobacillus_crispatus*	0.97	0.5432	0.67	FALSE
		7	ZOtu580	0.9634	Lactobacillus	Lactobacillus_crispatus*	0.97	0.5529	0.75	FALSE
		8	ZOtu233	0.9576	Acetothermia_genera_incertae_sedis	Acetothermia_genera_incertae_sedis_clone	0.0064	0.0005	0.29	TRUE
		9	ZOtu1792	0.9516	Lactobacillus	Lactobacillus_crispatus*	1	0.56	0.78	FALSE
		10	ZOtu951	0.945	Lactobacillus	Lactobacillus_crispatus*	1	0.67	0.73	FALSE
		11	ZOtu1076	0.9432	Lactobacillus	Lactobacillus_crispatus*	0.94	0.4512	0.7	FALSE
		12	ZOtu962	0.9248	Megasphaera	Megasphaera_lornae	0.3198	0.1695	0.57	FALSE
		13	ZOtu2277	0.8692	Lactobacillus	Lactobacillus_crispatus*	0.96	0.5184	0.78	FALSE
		14	ZOtu917	0.8682	Lactobacillus	Lactobacillus_crispatus*	0.95	0.4275	0.62	FALSE
		15	ZOtu801	0.853	Lactobacillus	Lactobacillus_iners	1	0.97	0.74	FALSE
		16	ZOtu1472	0.842	Lactobacillus	Lactobacillus_crispatus*	1	0.48	0.78	FALSE
		17	ZOtu2252	0.8216	Lactobacillus	Lactobacillus_crispatus*	1	0.52	0.73	FALSE
		18	ZOtu2646	0.8142	Lactobacillus	Lactobacillus_crispatus*	0.98	0.6958	0.83	FALSE
		19	ZOtu305	0.808	Lactobacillus	Lactobacillus_crispatus*	0.9	0.171	0.54	FALSE
		20	ZOtu1441	0.8054	Lactobacillus	Lactobacillus_crispatus*	0.99	0.5346	0.73	FALSE
		21	ZOtu717	0.8038	Lactobacillus	Lactobacillus_crispatus*	1	0.58	0.67	FALSE
	Comp2	1	ZOtu2103	0.8478	Lactobacillus	Lactobacillus_iners	1	0.77	0.75	FALSE
		2	ZOtu522	0.8432	Lactobacillus	Lactobacillus_gasseri	0.89	0.1958	0.53	FALSE
		3	ZOtu701	0.842	Lactobacillus	Lactobacillus_crispatus*	1	0.57	0.67	FALSE
		4	ZOtu834	0.8178	Lactobacillus	Lactobacillus_crispatus*	1	0.64	0.72	FALSE
		5	ZOtu1203	0.8172	Lactobacillus	Lactobacillus_crispatus*	0.99	0.6237	0.62	FALSE
		6	ZOtu1058	0.8164	Lactobacillus	Lactobacillus_iners	0.97	0.5141	0.55	FALSE
		7	ZOtu302	0.8164	Lactobacillus	Lactobacillus_crispatus*	0.95	0.361	0.6	FALSE
CST_IV	Comp1	1	ZOtu76	0.9976	Chlamydia	Chlamydia_trachomatis	1	0.96	0.48	FALSE
